# Supplementary material for: SSR-Based Molecular Identification and Population Structure Analysis for Forage Pea (Pisum sativum var. arvense L.) Landraces
Source: Genes (Basel). 2022 Jun 18;13(6):1086. doi: 10.3390/genes13061086 (PMC9222440; doi:10.3390/genes13061086)
Supplement: Supplementary file 1 [file genes-13-01086-s001.zip]

Archive with 1 entries (1 files):
- genes-1755733-supplementary.pdf
